# Supplementary material for: Physicochemical Properties and Antioxidant Activity of CRISPR/Cas9-Edited Tomato SGR1 Knockout (KO) Line
Source: Int J Mol Sci. 2024 May 8;25(10):5111. doi: 10.3390/ijms25105111 (PMC11120780; doi:10.3390/ijms25105111)
Supplement: Supplementary file 1 [file ijms-25-05111-s001.zip]

Archive with 1 entries (1 files):
- ijms-2960416-supplementary.pdf
